# Supplementary material for: Enhancing Telemedicine Communication for Improved Outpatient Pediatric Trauma Care
Source: Children (Basel). 2024 Sep 12;11(9):1120. doi: 10.3390/children11091120 (PMC11429903; doi:10.3390/children11091120)
Supplement: Supplementary file 1 [file children-11-01120-s001.zip]

Archive with 1 entries (1 files):
- children-3181646-supplementary.docx
